# Supplementary material for: Aseismic mid-crustal magma reservoir at Cleveland Volcano imaged through novel receiver function analyses
Source: Sci Rep. 2020 Feb 4;10:1780. doi: 10.1038/s41598-020-58589-0 (PMC7000785; doi:10.1038/s41598-020-58589-0)
Supplement: Supplementary file 2 — Supplementary Information. [file 41598_2020_58589_MOESM2_ESM.xlsx]

## Sheet: Sheet1
Table S1: Teleseismic earthquakes used in receiver function analysis. Includes information on origin time, location, and magnitude.
Year	Month	Day	Hour	Minute	Lat	Lon	Mw
2016	5	28	9	46	-56.241	-26.935	7.2
2016	8	19	7	32	-55.279	-31.874	7.4
2015	5	19	15	25	-54.331	-132.16	6.7
2017	7	11	7	0	-49.48	164.03	6.6
2015	12	4	22	25	-47.617	85.091	7.1
2016	11	13	11	2	-42.724	173.06	7.8
2016	11	13	11	32	-42.238	173.61	6.5
2014	11	16	22	33	-37.599	179.61	6.7
2016	9	1	16	37	-37.359	179.15	7
2015	6	17	12	51	-35.364	-17.16	7
2015	9	8	6	48	-33.03	-178.53	5.8
2015	9	7	14	6	-32.827	-178.2	5.9
2015	9	7	9	13	-32.82	-177.86	6.3
2014	10	9	2	32	-32.161	-110.92	6.6
2015	9	21	17	40	-31.727	-71.379	6.6
2015	9	16	22	54	-31.573	-71.674	8.3
2015	9	17	3	55	-31.424	-71.688	6.5
2015	8	24	9	41	-30.65	-178.73	6
2016	6	6	2	35	-30.023	-177.84	6.1
2015	11	11	1	54	-29.507	-72.007	6.9
2016	7	13	12	18	-28.109	-176.53	5.9
2016	7	13	11	56	-28.01	-176.41	5.9
2016	7	13	12	11	-28.005	-176.44	6.3
2016	7	13	13	4	-27.924	-176.53	5.8
2015	9	7	8	46	-24.243	179.13	6
2016	8	12	1	26	-22.478	173.11	7.2
2018	8	29	3	51	-22.066	170.05	7.1
2016	5	28	5	38	-21.972	-178.2	6.9
2017	11	19	22	43	-21.334	168.68	7
2016	5	27	4	8	-20.81	-178.65	6.4
2014	11	1	18	57	-19.802	-177.83	7.1
2016	9	24	21	28	-19.782	-178.24	6.9
2016	4	18	13	6	-19.492	169.09	5.9
2016	7	20	15	13	-18.928	169.05	6.1
2018	9	6	15	49	-18.475	179.34	7.9
2018	8	19	0	19	-18.113	-178.15	8.2
2015	10	18	16	18	-16.202	-173.26	6
2016	4	28	19	33	-16.043	167.38	7
2018	8	21	22	32	-16.017	168.15	6.5
2016	3	8	5	36	-15.108	-173.43	5.9
2015	10	20	21	52	-14.86	167.3	7.1
2017	5	9	13	52	-14.588	167.38	6.8
2016	4	3	8	23	-14.323	166.86	6.9
2016	4	6	6	58	-14.068	166.62	6.7
2016	4	7	3	32	-13.98	166.59	6.7
2015	5	22	23	59	-11.165	163.21	6.9
2015	8	15	7	47	-10.897	163.82	6.4
2016	12	8	21	56	-10.842	161.31	6.5
2016	12	8	17	38	-10.676	161.33	7.8
2016	7	4	9	25	-10.627	164.97	5.9
2015	11	24	22	45	-10.537	-70.944	7.6
2015	7	18	2	27	-10.457	165.1	6.9
2017	1	19	23	4	-10.343	161.32	6.5
2015	9	24	15	56	-10.192	160.52	5.8
2015	11	24	22	50	-10.06	-71.018	7.6
2018	9	9	19	31	-10.008	161.53	6.5
2016	2	12	10	2	-9.6338	119.4	6.3
2015	7	10	4	12	-9.3539	158.34	6.7
2015	8	12	18	49	-9.3293	157.88	6.5
2015	8	12	18	49	-9.3071	157.82	6.5
2015	8	10	4	12	-9.2843	158.03	6.6
2015	11	18	18	31	-8.8994	158.42	6.8
2016	6	10	4	17	-8.6757	160.56	6.2
2015	11	4	3	44	-8.3381	124.88	6.5
2018	8	19	14	56	-8.3303	116.63	6.9
2018	8	5	11	46	-8.2597	116.44	6.9
2017	12	15	16	47	-7.4921	108.17	6.5
2015	2	27	13	45	-7.358	122.49	7
2015	5	7	7	10	-7.3019	154.56	7
2017	10	24	10	47	-7.2364	123.04	6.7
2016	2	8	16	19	-6.6214	154.71	6.4
2018	3	6	14	13	-6.2933	142.61	6.7
2017	1	22	4	30	-6.2145	155.14	7.9
2018	2	25	17	44	-6.0529	142.77	7.5
2016	10	17	6	14	-6.0526	148.86	6.9
2015	9	16	14	3	-6.0114	151.48	6.1
2015	5	5	1	44	-5.5168	151.86	7.5
2018	3	29	21	25	-5.4954	151.51	6.9
2016	3	2	12	49	-4.9521	94.33	7.8
2015	3	29	23	48	-4.7758	152.58	7.5
2016	12	17	10	51	-4.5049	153.52	7.9
2017	11	7	21	26	-4.2433	143.48	6.5
2015	12	9	10	21	-4.1064	129.51	6.9
2015	8	13	14	4	-3.9835	152.89	5.6
2015	7	27	21	41	-2.7134	138.54	7
2016	6	1	22	56	-2.0967	100.67	6.6
2017	5	29	14	35	-1.2872	120.43	6.6
2017	11	30	6	32	-1.0802	-23.432	6.5
2016	4	22	3	20	-0.2814	-80.504	5.9
2015	9	13	1	13	0.04	123.45	5.5
2016	4	16	23	58	0.3819	-79.922	7.8
2016	5	18	7	57	0.4261	-79.79	6.7
2015	8	20	11	0	0.4854	126.59	5.8
2016	5	18	16	46	0.4947	-79.616	6.9
2016	7	11	2	11	0.5812	-79.638	6.3
2016	7	11	2	1	0.5874	-79.636	5.9
2016	4	23	1	24	0.6128	-80.252	5.7
2016	6	7	19	15	1.2789	126.37	6.3
2014	11	15	2	31	1.834	126.46	7
2014	11	26	14	33	1.9648	126.47	6.8
2016	1	11	16	38	3.8966	126.86	6.5
2017	1	10	6	13	4.4634	122.58	7.3
2016	12	6	22	3	5.2834	96.168	6.5
2017	4	28	20	23	5.5046	125.07	6.9
2017	11	13	2	28	9.5147	-84.487	6.5
2017	2	10	14	3	9.9071	125.45	6.5
2016	4	29	1	33	10.275	-103.74	6.6
2018	8	21	21	31	10.855	-62.883	7.3
2017	7	6	8	3	11.111	124.62	6.5
2016	11	24	18	43	11.96	-88.835	7
2014	10	14	3	51	12.589	-88.072	7.3
2017	6	22	12	31	13.753	-90.949	6.8
2014	9	17	6	14	13.819	144.47	6.8
2015	10	19	13	50	13.865	120.62	5.8
2017	9	8	4	49	15.036	-93.907	8.1
2015	12	17	19	49	15.801	-93.629	6.6
2016	4	10	7	11	16.056	-96.256	5.5
2016	6	27	20	50	16.55	-97.833	5.7
2018	1	10	2	51	17.474	-83.519	7.5
2016	6	7	10	51	18.364	-105.17	6.3
2016	7	29	21	18	18.544	145.54	7.7
2017	9	19	18	14	18.568	-98.481	7.1
2016	1	21	18	6	18.829	-106.93	6.6
2018	5	4	22	32	19.313	-155	6.9
2015	8	17	14	42	21.952	146.63	5.7
2016	1	5	21	59	22.067	143.61	5.7
2016	4	13	13	55	23.094	94.865	6.9
2015	9	13	8	14	24.913	-109.62	6.7
2015	6	23	12	18	27.688	139.79	6.5
2015	5	12	7	5	27.801	86.126	7.2
2015	5	30	11	23	27.828	140.49	7.9
2015	4	25	6	11	28.13	84.717	7.9
2015	11	13	20	51	31.001	128.87	6.7
2016	4	15	16	25	32.791	130.75	7
2017	8	8	13	19	33.193	103.86	6.5
2017	11	12	18	18	34.905	45.956	7.3
2016	4	10	10	28	36.472	71.131	6.6
2015	12	25	19	14	36.493	71.126	6.3
2015	10	26	9	9	36.524	70.368	7.5
2015	5	12	21	12	38.901	142.02	6.8
2016	6	26	11	17	39.479	73.339	6.4
2015	11	17	17	29	40.376	73.204	5.6
2016	12	8	14	49	40.475	-126.15	6.5
2018	9	5	18	7	42.671	141.93	6.6
2014	11	9	14	38	46.93	140.63	7.6
